# Supplementary material for: An Enjoyable Workplace Combined Exercise Program for Health Promotion in Trained Employees: Yoga, Pilates, and Circuit Strength Training
Source: Sports (Basel). 2023 Apr 14;11(4):84. doi: 10.3390/sports11040084 (PMC10145485; doi:10.3390/sports11040084)
Supplement: Supplementary file 1 [file sports-11-00084-s001.zip]

Archive with 1 entries (1 files):
- sports-2247030-supplementary.pdf
